# Supplementary material for: Suitability of Real-Time PCR Methods for New Genomic Technique Detection in the Context of the European Regulations: A Case Study in Arabidopsis
Source: Int J Mol Sci. 2025 Apr 2;26(7):3308. doi: 10.3390/ijms26073308 (PMC11989662; doi:10.3390/ijms26073308)
Supplement: Supplementary file 1 [file ijms-26-03308-s001.zip]

Archive with 1 entries (1 files):
- ijms-3510936-supplementary.xlsx
