# Supplementary material for: Suitability of Real-Time PCR Methods for New Genomic Technique Detection in the Context of the European Regulations: A Case Study in Arabidopsis
Source: Int J Mol Sci. 2025 Apr 2;26(7):3308. doi: 10.3390/ijms26073308 (PMC11989662; doi:10.3390/ijms26073308)
Supplement: Supplementary file 1 [file ijms-26-03308-s001.zip › ijms-3510936-supplementary.xlsx]

## Sheet: Supplementary  Material 1
Standard cuve LNA grf1_3 - Validation method
Lab 2 (EEA - Austria)							Lab 3 (AUST- Lebanon)
	slope	R2	aver. Slope plate 1-4	aver. R2 plate 1-4				slope	R2	aver. Slope plate 1-4	aver. R2 plate 1-4
plate 1							plate 1
taxon	-3.413	0,999	-3.39925	0.999			taxon	-3.3556	0.9791	-3.5007	0.9833
GM	-3.368	0,994	-3.34125	0.9975			GM	-3.5112	0.9896	-3.44938	0.9926
plate 2							plate 2
taxon	-3.499	0,996					taxon	-3.5493	0.9875
GM	-3.396	0,999					GM	-3.549	0,980
plate 3							plate 3
taxon	-3.436	0.999					taxon	-3.5479	0.9881
GM	-3.406	0.996					GM	-3.4135	0.9959
plate 4							plate 4
taxon	-3.249	0.999					taxon	-3.55	0.9785
GM	-3.195	0.999					GM	-3.3238	0.9923

## Sheet: Supplementary  Material 2
Standard cuve LNA grf1_3 - Development method
Lab 1 (Brazil)
		Média	a	b	c
DNA copies	log DNA copies/ml	ct
0.2	-0.69897	33.63	33.73	12.41	33.63
2	0.30103	30.41	31.67	30.41	29.91
20	1.30103	26.5	27.14	26.5	26.34
200	2.30103	24.25	26.21	24.25	23.44
2000	3.30103	21.98	21.98	22.03	20.91
20000	4.30103	18.8	18.8	18.39	19.25
y=mx+b	m=slope
y= -2,9054 + 36,097	b=intercept
	slope= -2,9054
	intercept= 36,097
							efficiency	1.21
PCR efficiency E	E=10^(-1/slope)
	2.20895
% Efficiency	%E=(E-1)*100
	120.895
